# Supplementary material for: Weekly versus every-three-weeks platinum-based chemoradiation regimens for head and neck cancer
Source: J Otolaryngol Head Neck Surg. 2016 Nov 24;45:62. doi: 10.1186/s40463-016-0175-x (PMC5121964; doi:10.1186/s40463-016-0175-x)
Supplement: Additional file 1: Table S1. — De-identified patient and treatment characteristics. (XLSX 63 kb) [file 40463_2016_175_MOESM1_ESM.xlsx]

## Sheet: Weekly-q3wk
Record	CTX q3 weeks	CTX qweek	Age	Age > 60 0=no, 1=yes	futime	Gender	Flag KPS	Comorbidity group	Stage	Flag_EtOH Abuse (1 = > 2/day, 0 = < 2/d)	Flag_smoking pkyrs(1= > 10pkyr, 0= < 10pkyr)	Simple Primary	T1-2 vs T3-4	N0-N2a vs N2b-N3 (0 = N0-2a, 1 = N2b-3)	P16 positivity	PORT (1=yes, 0 = no)	Induction Chemotherapy	PostRT LND (0=no, 1=yes)	CDDP	Carboplatin	Flag RT delays (0=none, 1=delay, 2=truncation)	Flag CTX dose dely/mod (1=yes, 0=no)	Dose to GTV	Flag dose (0=65 Gy or less, 1 = Greater than 65 Gy)	GTV fraction size	Total hospital days	Hospitalizatons	PEG/NGT during RT	Flag highest wt loss total (1=> 10% bw loss, 0 = < 10% body weight loss)	G3+ Mucositis (1=yes, 0=no)	G3+ Dermatitis (1=yes, 0=no)	G Tube at failure or last followup	Trach at failure or last followup	AKI during RT	PFS time	timetofailure	TTAForLastFU	TTdeathorLastFU	LRF Flag (1=not failed, 0=failed)	AnyF Flag (1=not failed, 0=failed)	Death Flag (1=not failed, 0=failed)	Death or AnyF Flag (1=not failed, 0=failed)
35	FALSE	TRUE	46.2204	0	16.9528	Male	>/=70	Medium	4	1	0	OPX	T3-T4	1	Not done	0	FALSE	0	TRUE	FALSE	1	0					no record	TRUE	Not stated	Not stated	Not stated	TRUE	TRUE	Not stated	6.73511	6.73511	6.73511	16.9528	0	0	0	0
51	TRUE	FALSE	41.6715	0	3.21971	Male	>/=70	Medium	4	Not stated	0	NPX	T3-T4	1	Not done	0	FALSE	0	TRUE	FALSE	1	0				0	No	FALSE	0	0	0	FALSE	FALSE	No	3.21971		3.21971	3.21971	1	1	1	1
174	TRUE	FALSE	63.1485	1	10.5462	Male	>/=70	Medium	3	1	1	OPX	T1-T2	0	P16 negative	0	TRUE	0	TRUE	FALSE	0	0					no record	FALSE	1	0	1	FALSE	FALSE	No	10.5462		10.5462	10.5462	1	1	1	1
200	FALSE	TRUE	51.3101	0	28.4189	Male	>/=70	Medium	4	0	1	HPX	T3-T4	0	P16 negative	0	TRUE	0	FALSE	TRUE	0	0				0	No	FALSE	Not stated	Not stated	Not stated	FALSE	FALSE	Not stated	19.2197	19.2197	19.2197	28.4189	0	0	1	0
55	TRUE	FALSE	63.5209	1	0.131417	Female	>/=70	Medium	4	1	0	Other	T3-T4	0	Not done	0	TRUE	0	TRUE	FALSE	2	0	5000	0	200	10	Yes	FALSE	Not stated	Not stated	Not stated	FALSE	FALSE	Not stated	0.131417	0.131417	0.131417	0.131417	0	0	0	0
12	TRUE	FALSE	48.4873	0	0	Male	>/=70	Medium	4	1	1	Other	T3-T4	0	Not done	0	FALSE	0	TRUE	FALSE	2	0	5040	0	180		no record	FALSE	Not stated	0	0	FALSE	FALSE	Not stated	0	0	0	0	0	0	0	0
7	FALSE	TRUE	51.6988	0	38.8008	Female	>/=70	High-Very High	4	0	1	OPX	T1-T2	0	P16 negative	0	FALSE	0	FALSE	TRUE	0	1	5940	0	220	4	Yes	FALSE	1	1	0	FALSE	FALSE	Yes	38.768	38.768	38.768	38.8008	1	0	0	0
63	TRUE	FALSE	56.1205	0	108.649	Male	>/=70	High-Very High	2	1	1	Other	T1-T2	0	Not done	0	FALSE	0	FALSE	TRUE	0	0	5949	0	180	0	No	FALSE	0	Not stated	Not stated	FALSE	FALSE	Not stated	108.649		108.649	108.649	1	1	1	1
31	FALSE	FALSE			32.2957	Male	Not stated	High-Very High	3	1	0	Other	T3-T4	0	Not done	0	FALSE	0	TRUE	FALSE	0	0	6000	0	200		no record	FALSE	Not stated	Not stated	Not stated	FALSE	FALSE	Not stated	17.5113	17.5113	17.5113	32.2957	0	0	1	0
14	TRUE	FALSE	44.2875	0	54.7351	Female	<70	Medium	3	1	1	OPX	T3-T4	0	Not done	0	FALSE	0	TRUE	FALSE	1	1	6000	0	220	3	Yes	TRUE	0	1	0	FALSE	FALSE	No	54.7351		54.7351	54.7351	1	1	1	1
49	TRUE	FALSE	41.024	0	1.67556	Female	<70	Medium	4	1	1	OPX	T3-T4	1	Not done	0	FALSE	0	TRUE	FALSE	2	1	6200	0	200	12	Yes	TRUE	Not stated	Not stated	Not stated	TRUE	FALSE	Not stated	1.67556	1.67556	1.67556	1.67556	1	0	1	0
26	TRUE	FALSE	37.2923	0	15.0472	Male	>/=70	Medium	4	Not stated	0	OPX	T1-T2	1	Not done	0	TRUE	0	TRUE	FALSE	0	0	6600	1	220	5	Yes	FALSE	1	0	0	FALSE	FALSE	Yes	15.0472		15.0472	15.0472	1	1	1	1
97	FALSE	TRUE	42.9158	0	15.9343	Male	>/=70	Medium	3	1	0	Other	T3-T4	0	P16 negative	0	TRUE	0	FALSE	TRUE	0	1	6600	1	220	0	No	FALSE	0	1	0	FALSE	FALSE	No	15.9343	15.9343	15.9343	15.9343	1	1	1	1
140	FALSE	TRUE	67.5619	1	11.0719	Male	>/=70	Medium	4	1	0	OC	T3-T4	1	Not done	0	TRUE	0	FALSE	TRUE	2	1	6600	1	220	0	No	TRUE	1	0	0	FALSE	FALSE	No	1.577	1.577	1.577	11.0719	0	0	0	0
9	FALSE	TRUE	52.8843	0	29.8645	Female	>/=70	High-Very High	4	0	1	OPX	T3-T4	1	P16 negative	0	TRUE	0	FALSE	TRUE	1	1	6600	1	220	4	Yes	FALSE	0	0	0	FALSE	FALSE	Yes	29.8645		29.8645	29.8645	1	1	1	1
102	TRUE	FALSE	48.7639	0	90.2834	Male	>/=70	Medium	4	1	1	OC	T3-T4	0	Not done	0	TRUE	0	TRUE	FALSE	0	1	6600	1	220	0	No	TRUE	1	0	0	FALSE	FALSE	No	90.2834		90.2834	90.2834	1	1	1	1
110	TRUE	FALSE	52.6899	0	80.3614	Female	>/=70	Medium	4	1	1	OPX	T3-T4	0	Not done	0	TRUE	0	TRUE	FALSE	0	0	6600	1	220	0	No	FALSE	Not stated	1	0	FALSE	FALSE	No	47.4086	47.4086	47.4086	80.3614	0	0	1	0
111	TRUE	FALSE	62.36	1	5.8809	Male	>/=70	Medium	4	1	1	OC	T3-T4	0	Not done	0	TRUE	0	TRUE	FALSE	1	0	6600	1	220	28	Yes	TRUE	1	0	0	TRUE	TRUE	No	1.51129	1.51129	1.51129	5.8809	0	0	0	0
131	FALSE	TRUE	59.6085	0	9.62628	Female	>/=70	High-Very High	4	Not stated	1	OC	T3-T4	1	Not done	0	TRUE	0	FALSE	TRUE	0	0	6600	1	220	0	No	TRUE	0	0	0	TRUE	TRUE	No	1.64271	1.64271	1.64271	9.62628	0	0	1	0
135	FALSE	TRUE	48.9582	0	64	Male	>/=70	Medium	4	1	1	OPX	T3-T4	1	Not done	0	TRUE	0	FALSE	TRUE	1	1	6600	1	220	0	No	TRUE	0	1	0	FALSE	FALSE	No	53.1253	53.1253	53.1253	64	1	0	1	0
144	FALSE	TRUE	59.2334	0	7.98357	Male	<70	Medium	4	1	1	OPX	T3-T4	1	Not done	0	TRUE	0	FALSE	TRUE	1	0	6600	1	220	0	No	FALSE	1	0	0	FALSE	FALSE	No	3.18686	3.18686	3.18686	7.98357	0	0	0	0
146	FALSE	TRUE	76.5092	1	44.6489	Female	Not stated	Medium	4	1	1	OC	T3-T4	1	Not done	0	FALSE	0	FALSE	TRUE	1	1	6600	1	220	3	Yes	FALSE	1	1	0	FALSE	FALSE	No	18.9897	18.9897	18.9897	44.6489	1	0	0	0
153	FALSE	TRUE	61.3196	1	0.492813	Male	>/=70	Medium	3	0	1	OPX	T3-T4	0	P16 negative	0	FALSE	0	FALSE	TRUE	0	1	6600	1	220	12	Yes	FALSE	Not stated	1	0	FALSE	FALSE	Yes	0.492813		0.492813	0.492813	1	1	0	0
159	FALSE	TRUE	70.1739	1	16.9856	Male	>/=70	High-Very High	4	1	1	OPX	T3-T4	1	P16 negative	0	TRUE	0	FALSE	TRUE	0	0	6600	1	220		no record	TRUE	1	Not stated	Not stated	TRUE	FALSE	Not stated	14.4559	14.4559	14.4559	16.9856	1	0	0	0
169	TRUE	FALSE	55.5099	0	38.1437	Male	>/=70	Medium	3	1	1	OPX	T1-T2	0	P16 negative	0	FALSE	0	TRUE	FALSE	2	0	6600	1	220	4	Yes	FALSE	1	Not stated	Not stated	FALSE	FALSE	No	38.1437		38.1437	38.1437	1	1	1	1
143	TRUE	FALSE	52.7283	0	0.0328542	Male	<70	Medium	4	0	Not stated	OC	T3-T4	1	Not done	0	FALSE	0	TRUE	FALSE	2	0	6600	1	220		no record	FALSE	Not stated	0	0	FALSE	FALSE	No	0.0328542		0.0328542	0.0328542	1	1	0	0
43	FALSE	TRUE	62.6174	1	8.27926	Male	>/=70	High-Very High	4	1	1	Larynx	T1-T2	1	Not done	0	FALSE	0	FALSE	TRUE	1	1	6630	1	200	9	Yes	FALSE	1	1	0	FALSE	FALSE	Yes	7.22793	7.22793	7.22793	8.27926	0	0	1	0
104	TRUE	FALSE	44.7118	0	40.7064	Male	Not stated	Medium	3	1	1	Larynx	T3-T4	0	Not done	0	FALSE	0	TRUE	FALSE	1	0	6748	1	212	5	Yes	FALSE	0	0	0	FALSE	TRUE	No	13.306	13.306	13.306	40.7064	0	0	0	0
69	TRUE	FALSE	39.8111	0	5.25667	Male	>/=70	Medium	4	Not stated	0	NPX	T1-T2	1	Not done	0	FALSE	0	TRUE	FALSE	1	0	6800	1	200	0	No	TRUE	1	1	0	FALSE	FALSE	Yes	5.02669	5.02669	5.02669	5.25667	1	0	1	0
50	TRUE	FALSE	60.627	1	11.8604	Male	>/=70	Medium	4	Not stated	0	NPX	T3-T4	1	Not done	0	FALSE	0	TRUE	FALSE	1	0	6960	1	180	0	No	FALSE	Not stated	Not stated	Not stated	FALSE	FALSE	Not stated	11.8604	11.8604	11.8604	11.8604	0	0	1	0
22	TRUE	FALSE	39.551	0	64.46	Male	>/=70	Medium	4	Not stated	0	Other	T3-T4	0	Not done	0	TRUE	0	TRUE	FALSE	0	1	6996	1	212	11	Yes	TRUE	1	0	0	FALSE	FALSE	Yes	64.46		64.46	64.46	1	1	1	1
65	FALSE	TRUE	84.1068	1	80.7885	Male	<70	High-Very High	3	0	0	Larynx	T3-T4	0	Not done	0	FALSE	0	TRUE	FALSE	0	1	6996	1	212	5	Yes	FALSE	1	0	0	FALSE	TRUE	Not stated	80.7885		80.7885	80.7885	1	1	1	1
109	TRUE	FALSE	41.1499	0	54.9979	Male	>/=70	Medium	4	Not stated	0	NPX	T3-T4	1	Not done	0	TRUE	0	TRUE	FALSE	1	0	6996	1	212	3	Yes	FALSE	1	0	0	FALSE	FALSE	Yes	54.9979		54.9979	54.9979	1	1	1	1
117	TRUE	FALSE	65.514	1	82.9569	Male	>/=70	Medium	4	0	0	NPX	T3-T4	1	Not done	0	FALSE	0	TRUE	FALSE	0	0	6996	1	212	0	No	FALSE	1	1	0	FALSE	FALSE	No	82.9569		82.9569	82.9569	1	1	1	1
156	TRUE	FALSE	55.5291	0	10.8419	Male	>/=70	Medium	4	0	0	OC	T3-T4	0	P16 negative	0	TRUE	0	TRUE	FALSE	0	1	6996	1	212	0	No	FALSE	1	Not stated	Not stated	FALSE	FALSE	Yes	10.8419		10.8419	10.8419	1	1	1	1
161	TRUE	FALSE	53.6126	0	11.269	Male	>/=70	Medium	4	1	0	NPX	T3-T4	1	P16 negative	0	TRUE	0	TRUE	FALSE	2	1	6996	1	212		no record	FALSE	1	0	0	FALSE	FALSE	Yes	8.41068	8.41068	8.41068	11.269	0	0	1	0
207	FALSE	TRUE	81.0623	1	17.7084	Female	>/=70	Medium	2	Not stated	0	NPX	T1-T2	0	P16 negative	0	FALSE	0	FALSE	TRUE	0	0	6996	1	212	0	No	FALSE	0	0	0	FALSE	FALSE	No	17.7084		17.7084	17.7084	1	1	1	1
8	FALSE	TRUE	66.8172	1	15.6057	Female	>/=70	High-Very High	4	1	1	OPX	T1-T2	1	P16 negative	0	FALSE	0	FALSE	TRUE	0	0	6996	1	212	12	Yes	TRUE	1	0	0	TRUE	FALSE	No	15.6057		15.6057	15.6057	1	1	1	1
10	TRUE	FALSE	46.5188	0	5.51951	Female	>/=70	Medium	4	1	1	Other	T3-T4	1	P16 negative	0	TRUE	0	TRUE	FALSE	1	1	6996	1	212	29	Yes	TRUE	1	0	0	TRUE	FALSE	Yes	2.39836	2.39836	2.39836	5.51951	0	0	0	0
11	FALSE	TRUE	77.8152	1	3.25257	Male	>/=70	High-Very High	4	1	1	Other	T1-T2	1	P16 negative	0	TRUE	0	FALSE	TRUE	0	1	6996	1	212	4	Yes	FALSE	1	0	1	FALSE	FALSE	Not stated	3.25257	3.25257	3.25257	3.25257	0	0	1	0
17	TRUE	FALSE	62.7077	1	7.0308	Female	>/=70	Medium	3	0	1	HPX	T3-T4	0	P16 negative	0	FALSE	0	TRUE	FALSE	1	0	6996	1	212	11	Yes	TRUE	1	Not stated	Not stated	FALSE	FALSE	No	2.79261	2.79261	2.79261	7.0308	1	0	0	0
28	TRUE	FALSE	60.9884	1	3.81109	Male	>/=70	Medium	4	0	1	OPX	T1-T2	1	P16 positive	0	FALSE	0	TRUE	FALSE	0	1	6996	1	212		no record	TRUE	1	1	0	TRUE	FALSE	Yes	3.81109		3.81109	3.81109	1	1	1	1
61	TRUE	FALSE	45.9055	0	52.3696	Male	>/=70	High-Very High	2	Not stated	1	NPX	T1-T2	0	P16 negative	0	FALSE	0	TRUE	FALSE	0	1	6996	1	212	0	No	FALSE	1	0	0	FALSE	FALSE	Yes	52.3696		52.3696	52.3696	1	1	1	1
100	TRUE	FALSE	59.1129	0	1.77413	Male	>/=70	High-Very High	3	1	1	Larynx	T3-T4	0	Not done	0	FALSE	0	TRUE	FALSE	2	1	6996	1	212	0	No	TRUE	Not stated	Not stated	Not stated	TRUE	TRUE	Yes	0	0	0	1.77413	0	0	0	0
103	TRUE	FALSE	60.2437	1	1.28131	Male	<70	Medium	3	1	1	OPX	T3-T4	0	Not done	0	FALSE	0	TRUE	FALSE	0	1	6996	1	212	0	No	TRUE	0	0	0	TRUE	FALSE	No	1.28131		1.28131	1.28131	1	1	1	1
113	TRUE	FALSE	55.5838	0	77.4374	Female	>/=70	High-Very High	3	1	1	OPX	T3-T4	0	Not done	0	FALSE	0	TRUE	FALSE	0	0	6996	1	212	3	Yes	FALSE	1	0	0	FALSE	FALSE	Yes	77.4374		77.4374	77.4374	1	1	1	1
116	TRUE	FALSE	68.1232	1	36.271	Female	Not stated	High-Very High	4	1	1	OPX	T3-T4	0	Not done	0	FALSE	0	TRUE	FALSE	1	1	6996	1	212	6	Yes	TRUE	0	0	0	TRUE	FALSE	No	16.46	16.46	16.46	36.5996	0	0	0	0
118	TRUE	FALSE	69.8426	1	27.499	Male	>/=70	Medium	3	0	1	OPX	T3-T4	0	P16 negative	0	FALSE	0	TRUE	FALSE	1	1	6996	1	212		no record	TRUE	1	0	0	TRUE	FALSE	Not stated	12.7146	12.7146	12.7146	27.499	0	0	1	0
121	FALSE	TRUE	77.6099	1	23.8193	Male	Not stated	High-Very High	4	0	1	NPX	T3-T4	0	Not done	0	FALSE	0	TRUE	FALSE	2	1	6996	1	212	0	No	FALSE	1	0	1	FALSE	FALSE	No	23.8193		23.8193	23.8193	1	1	1	1
122	TRUE	FALSE	61.7933	1	71.7207	Male	>/=70	Medium	3	0	1	Larynx	T3-T4	0	Not done	0	FALSE	0	TRUE	FALSE	2	1	6996	1	212	0	No	FALSE	1	0	0	FALSE	FALSE	No	71.7207		71.7207	71.7207	1	1	1	1
124	TRUE	FALSE	62.5763	1	67.7125	Male	>/=70	Medium	3	Not stated	1	Larynx	T3-T4	0	Not done	0	FALSE	0	TRUE	FALSE	0	0	6996	1	212	0	No	FALSE	1	1	0	TRUE	FALSE	Yes	67.7125		67.7125	67.7125	1	1	1	1
130	TRUE	FALSE	48.7639	0	42.5133	Female	>/=70	Medium	3	0	1	Larynx	T3-T4	0	P16 negative	0	FALSE	0	TRUE	FALSE	0	1	6996	1	212	3	Yes	FALSE	0	0	0	FALSE	FALSE	No	42.5133		42.5133	42.5133	1	1	1	1
139	FALSE	TRUE	71.4059	1	12.1232	Male	>/=70	High-Very High	3	Not stated	1	Larynx	T1-T2	0	Not done	0	FALSE	0	FALSE	TRUE	0	0	6996	1	212	0	No	FALSE	1	Not stated	Not stated	FALSE	FALSE	Yes	3.64682	3.64682	3.64682	12.1232	0	0	1	0
149	FALSE	TRUE	78.3874	1	6.11088	Male	>/=70	Medium	4	1	1	OPX	T3-T4	0	P16 negative	0	FALSE	0	FALSE	TRUE	0	0	6996	1	212	0	No	FALSE	0	0	0	FALSE	FALSE	No	3.02259	3.02259	3.02259	6.11088	1	0	0	0
157	TRUE	FALSE	47.1047	0	42.7762	Female	>/=70	High-Very High	3	1	1	Larynx	T3-T4	0	P16 negative	0	FALSE	0	TRUE	FALSE	1	0	6996	1	212	2	Yes	TRUE	1	0	0	FALSE	FALSE	Yes	42.7762		42.7762	42.7762	1	1	1	1
158	TRUE	FALSE	57.7495	0	20.2053	Male	>/=70	High-Very High	4	1	1	Larynx	T3-T4	1	P16 negative	0	TRUE	0	TRUE	FALSE	1	1	6996	1	212		no record	FALSE	0	0	0	FALSE	TRUE	Yes	20.2053		20.2053	20.2053	1	1	1	1
160	TRUE	FALSE	60.3094	1	3.77823	Male	>/=70	Medium	4	1	1	OPX	T1-T2	0	P16 negative	0	FALSE	0	TRUE	FALSE	0	0	6996	1	212		no record	TRUE	Not stated	0	0	TRUE	FALSE	Not stated	0.952772	0.952772	0.952772	3.77823	1	0	0	0
166	TRUE	FALSE	55.5948	0	9.92197	Male	>/=70	High-Very High	4	1	1	Larynx	T3-T4	1	P16 negative	0	FALSE	0	TRUE	FALSE	1	1	6996	1	212		no record	TRUE	Not stated	0	0	TRUE	FALSE	Yes	7.19507	7.19507	7.19507	9.92197	1	0	1	0
173	FALSE	TRUE	59.1157	0	10.7762	Male	>/=70	High-Very High	4	1	1	Larynx	T3-T4	1	P16 negative	0	FALSE	0	FALSE	TRUE	1	0	6996	1	212		no record	FALSE	0	0	0	FALSE	FALSE	Not stated	10.7762	1.05133	10.7762	10.7762	1	1	0	0
180	FALSE	TRUE	73.8782	1	23.655	Male	>/=70	Medium	4	0	1	NPX	T3-T4	1	P16 negative	0	FALSE	0	FALSE	TRUE	2	0	6996	1	212	4	Yes	FALSE	1	1	0	TRUE	FALSE	No	23.655		23.655	23.655	1	1	1	1
187	TRUE	FALSE	55.5537	0	16.3943	Male	>/=70	Medium	4	0	1	Larynx	T1-T2	1	P16 negative	0	FALSE	0	TRUE	FALSE	1	1	6996	1	212		no record	FALSE	1	0	0	FALSE	FALSE	No	3.74538	3.74538	3.74538	16.3943	0	0	0	0
195	TRUE	FALSE	55.9535	0	16.4271	Male	>/=70	High-Very High	4	1	1	OPX	T3-T4	0	P16 negative	0	FALSE	0	TRUE	FALSE	0	1	6996	1	212	0	No	TRUE	0	1	0	TRUE	FALSE	Yes	11.3347	11.3347	11.3347	16.4271	0	0	0	0
196	TRUE	FALSE	55.3402	0	1.24846	Male	>/=70	Medium	4	1	1	OPX	T3-T4	0	P16 negative	0	TRUE	0	TRUE	FALSE	1	1	6996	1	212	0	No	TRUE	Not stated	0	0	TRUE	TRUE	Yes	1.24846		1.24846	1.24846	1	1	0	0
201	TRUE	FALSE	45.0294	0	16.5585	Male	>/=70	Medium	3	1	1	Larynx	T3-T4	0	P16 negative	0	FALSE	0	TRUE	FALSE	0	1	6996	1	212	0	No	FALSE	0	0	0	FALSE	FALSE	Not stated	7.32649	7.32649	7.32649	16.5585	0	0	1	0
202	TRUE	FALSE	48.3614	0	20.8296	Male	>/=70	Medium	3	0	1	Larynx	T3-T4	0	P16 negative	0	FALSE	0	TRUE	FALSE	0	1	6996	1	212	0	No	FALSE	1	0	0	FALSE	FALSE	Yes	20.8296		20.8296	20.8296	1	1	1	1
204	FALSE	TRUE	78.3518	1	16.8542	Male	>/=70	High-Very High	4	Not stated	1	OPX	T3-T4	0	P16 negative	0	TRUE	0	FALSE	TRUE	0	1	6996	1	212	2	Yes	FALSE	0	0	0	FALSE	FALSE	No	16.8542		16.8542	16.8542	1	1	1	1
209	TRUE	FALSE	52.5722	0	13.1417	Male	>/=70	Medium	4	1	1	NPX	T3-T4	1	P16 negative	0	TRUE	0	TRUE	FALSE	2	1	6996	1	212	7	Yes	FALSE	1	0	0	FALSE	FALSE	Yes	13.1417	13.1417	13.1417	13.1417	0	0	1	0
211	TRUE	FALSE	57.5962	0	15.9671	Male	>/=70	Medium	4	0	1	Larynx	T3-T4	1	P16 negative	0	FALSE	0	TRUE	FALSE	0	0	6996	1	212	0	No	FALSE	1	1	0	FALSE	FALSE	Yes	15.9671		15.9671	15.9671	1	1	1	1
23	FALSE	TRUE	56.5421	0	23.6879	Male	>/=70	Medium	3	0	0	Larynx	T3-T4	0	P16 negative	0	FALSE	0	TRUE	FALSE	0	0	7000	1	200	0	No	FALSE	0	0	0	FALSE	TRUE	No	3.74538	3.74538	3.74538	23.6879	0	0	1	0
27	FALSE	TRUE	66.872	1	4.43532	Male	>/=70	Medium	4	1	0	HPX	T1-T2	1	P16 negative	0	TRUE	0	FALSE	TRUE	1	1	7000	1	200		no record	TRUE	1	1	0	TRUE	FALSE	Yes	4.43532		4.43532	4.43532	1	1	1	1
38	TRUE	FALSE	43.9001	0	143.08	Male	>/=70	High-Very High	4	Not stated	0	NPX	T3-T4	1	Not done	0	FALSE	0	TRUE	FALSE	0	0	7000	1	200		no record	FALSE	0	0	0	FALSE	FALSE	Yes	10.0534	10.0534	10.0534	143.08	1	0	0	0
57	TRUE	FALSE	53.4264	0	97.2485	Male	>/=70	Medium	4	1	0	OPX	T1-T2	1	Not done	0	TRUE	0	FALSE	TRUE	0	1	7000	1	200	0	No	TRUE	0	1	0	FALSE	FALSE	Yes	89.5934	89.5934	89.5934	97.2485	0	0	0	0
64	TRUE	FALSE	19.9754	0	109.47	Female	>/=70	Medium	3	Not stated	0	Larynx	T3-T4	0	Not done	0	FALSE	0	TRUE	FALSE	0	1	7000	1	200	12	Yes	TRUE	1	0	0	FALSE	FALSE	Yes	109.47		109.47	109.47	1	1	1	1
89	FALSE	TRUE	72.8679	1	26.809	Female	Not stated	Medium	4	Not stated	0	NPX	T3-T4	0	Not done	0	TRUE	0	TRUE	FALSE	1	1	7000	1	200	2	Yes	TRUE	1	0	0	FALSE	FALSE	No	26.809		26.809	26.809	1	1	0	0
168	TRUE	FALSE	44.0849	0	7.52361	Male	>/=70	Medium	4	1	0	Other	T3-T4	0	P16 negative	0	TRUE	0	TRUE	FALSE	0	0	7000	1	200	5	Yes	FALSE	1	0	0	FALSE	FALSE	Yes	4.00821	4.00821	4.00821	7.52361	0	0	0	0
13	TRUE	FALSE	58.2724	0	90.2505	Male	Not stated	Medium	4	Not stated	1	OC	T3-T4	0	Not done	0	FALSE	0	TRUE	FALSE	0	0	7000	1	200		no record	TRUE	0	Not stated	Not stated	TRUE	TRUE	Not stated	90.2505		90.2505	90.2505	1	1	0	0
25	TRUE	FALSE	46.1875	0	161.183	Male	Not stated	High-Very High	4	1	1	OC	T3-T4	1	Not done	0	FALSE	0	TRUE	FALSE	1	1	7000	1	200		no record	FALSE	Not stated	0	0	FALSE	FALSE	Not stated	161.183	1.80698	161.183	161.183	1	1	1	1
34	TRUE	FALSE	65.1034	1	10.2505	Male	>/=70	Medium	2	1	1	OPX	T1-T2	0	Not done	0	FALSE	0	TRUE	TRUE	0	0	7000	1	200	0	No	FALSE	1	0	0	FALSE	FALSE	Yes	9.88912	9.88912	9.88912	10.2505	0	0	1	0
54	TRUE	FALSE	53.5305	0	48.6899	Male	<70	Medium	2	1	1	Larynx	T1-T2	0	Not done	0	FALSE	0	TRUE	FALSE	0	1	7000	1	200	12	Yes	TRUE	1	0	0	FALSE	TRUE	Yes	48.6899		48.6899	48.6899	1	1	1	1
58	FALSE	TRUE	85.6482	1	35.614	Female	<70	High-Very High	4	1	1	Larynx	T3-T4	1	P16 negative	0	FALSE	0	FALSE	TRUE	0	0	7000	1	200	0	No	FALSE	0	0	1	FALSE	FALSE	No	35.614		35.614	35.614	1	1	1	1
77	TRUE	FALSE	40.2136	0	0.525667	Female	>/=70	Medium	4	0	1	OPX	T3-T4	1	Not done	0	TRUE	0	TRUE	FALSE	0	0	7000	1	200	0	No	TRUE	Not stated	1	0	TRUE	FALSE	Yes	0.525667		0.525667	0.525667	1	1	1	1
80	TRUE	FALSE	71.1759	1	55.4579	Male	Not stated	High-Very High	4	Not stated	1	OC	T3-T4	1	Not done	0	TRUE	0	FALSE	TRUE	0	1	7000	1	200	4	Yes	TRUE	Not stated	1	0	FALSE	FALSE	No	18.4969	18.4969	18.4969	55.4579	0	0	0	0
96	TRUE	FALSE	58.9295	0	18.037	Male	Not stated	High-Very High	4	0	1	OPX	T1-T2	1	P16 negative	0	FALSE	0	TRUE	FALSE	0	0	7000	1	200		no record	TRUE	1	1	0	TRUE	FALSE	Yes	18.037		18.037	18.037	1	1	1	1
99	FALSE	TRUE	43.0883	0	11.7947	Male	Not stated	Medium	3	Not stated	1	OPX	T3-T4	0	Not done	0	FALSE	0	TRUE	FALSE	0	0	7000	1	125	0	No	FALSE	Not stated	Not stated	Not stated	FALSE	FALSE	Not stated	5.94661	5.94661	5.94661	11.7947	0	0	1	0
126	TRUE	FALSE	53.7632	0	64.7885	Male	>/=70	High-Very High	4	1	1	Larynx	T3-T4	1	Not done	0	TRUE	0	TRUE	FALSE	0	0	7000	1	220	0	No	FALSE	1	0	0	FALSE	FALSE	No	64.7885		64.7885	64.7885	1	1	0	0
178	TRUE	FALSE	67.0801	1	15.6715	Female	>/=70	Medium	4	1	1	OPX	T3-T4	1	P16 negative	0	TRUE	0	TRUE	FALSE	0	1	7000	1	200	2	Yes	TRUE	1	0	0	TRUE	FALSE	Yes	8.34497	8.34497	8.34497	15.6715	1	0	0	0
179	TRUE	FALSE	55.5674	0	9.56057	Male	>/=70	High-Very High	3	0	1	Larynx	T3-T4	0	P16 negative	0	FALSE	0	TRUE	FALSE	0	1	7000	1	200		no record	FALSE	1	1	1	FALSE	FALSE	Yes	9.56057		9.56057	9.56057	1	1	1	1
182	TRUE	FALSE	47.436	0	13.9302	Male	<70	Medium	2	1	1	OPX	T1-T2	0	P16 negative	0	FALSE	0	TRUE	FALSE	0	1	7000	1	200		no record	FALSE	1	1	0	FALSE	FALSE	No	13.9302		13.9302	13.9302	1	1	1	1
185	TRUE	FALSE	56.3176	0	18.8583	Male	>/=70	High-Very High	3	1	1	Larynx	T1-T2	0	P16 negative	0	FALSE	0	FALSE	TRUE	1	0	7000	1	200		no record	TRUE	0	0	0	TRUE	FALSE	Yes	8.31211	8.31211	8.31211	18.8583	0	0	1	0
208	FALSE	TRUE	51.1321	0	11.8604	Male	>/=70	High-Very High	4	0	1	Larynx	T1-T2	1	P16 negative	0	TRUE	0	FALSE	TRUE	1	1	7000	1	200	29	Yes	TRUE	1	0	0	FALSE	FALSE	Yes	1.83984	1.83984	1.83984	11.8604	0	0	1	0
20	TRUE	FALSE	74.9131	1	3.18686	Male	>/=70	Medium	3	Not stated	Not stated	NPX	T3-T4	0	Not done	0	FALSE	0	TRUE	FALSE	0	0	7000	1	200	4	Yes	FALSE	1	0	0	FALSE	FALSE	Not stated	3.18686	3.18686	3.18686	3.18686	1	0	0	0
60	FALSE	TRUE	51.8932	0	0.821355	Female	>/=70	Medium	4	1	Not stated	OPX	T3-T4	1	Not done	0	FALSE	0	FALSE	TRUE	0	0	7000	1	200		no record	TRUE	Not stated	Not stated	Not stated	TRUE	FALSE	Not stated	7.58932	7.58932	7.58932	0.821355	0	0	1	0
181	TRUE	FALSE	63.1184	1	9.00205	Male	>/=70	Medium	4	1	Not stated	OPX	T3-T4	1	P16 positive	0	FALSE	0	TRUE	FALSE	0	1	7000	1	200		no record	FALSE	1	0	0	FALSE	FALSE	Yes	9.00205		9.00205	9.00205	1	1	1	1
37	TRUE	FALSE	27.3703	0	66.2998	Male	>/=70	High-Very High	4	Not stated	0	NPX	T3-T4	1	Not done	0	FALSE	0	TRUE	FALSE	0	0	7020	1	180	8	Yes	TRUE	1	0	0	FALSE	FALSE	Yes	66.2998		66.2998	66.2998	1	1	1	1
52	TRUE	FALSE	32.553	0	20.8953	Male	>/=70	Medium	4	1	0	NPX	T3-T4	1	Not done	0	TRUE	0	TRUE	FALSE	0	0	7020	1	180	21	Yes	FALSE	Not stated	Not stated	0	FALSE	FALSE	Not stated	14.6858	14.6858	14.6858	20.8953	1	0	0	0
21	TRUE	FALSE	54.1766	0	1.37988	Male	>/=70	Medium	4	1	1	Larynx	T3-T4	1	Not done	0	FALSE	0	TRUE	FALSE	1	0	7020	1	180		no record	TRUE	Not stated	0	0	FALSE	TRUE	Not stated	1.37988		1.37988	1.37988	1	1	1	1
45	TRUE	FALSE	56.7091	0	25.7906	Male	<70	Medium	4	1	1	OPX	T3-T4	0	Not done	0	FALSE	0	TRUE	FALSE	1	1	7020	1	180		no record	FALSE	Not stated	0	0	FALSE	FALSE	Not stated	1.18275	1.18275	1.18275	25.7906	0	0	0	0
81	TRUE	FALSE	64.7201	1	110.587	Male	>/=70	Medium	4	1	1	OC	T3-T4	0	Not done	0	FALSE	0	TRUE	FALSE	0	0	7020	1	180	0	No	TRUE	Not stated	0	0	TRUE	FALSE	Not stated	5.71663	5.71663	5.71663	110.587	0	0	1	0
72	TRUE	FALSE	46.0698	0	16	Male	Not stated	Medium	4	1	1	NPX	T3-T4	1	Not done	0	FALSE	0	TRUE	FALSE	1	1	7100	1	180	12	Yes	TRUE	Not stated	0	0	FALSE	FALSE	Yes	16	16	16	16	0	0	0	0
30	TRUE	FALSE	45.0897	0	13.7659	Male	>/=70	Medium	3	Not stated	0	Other	T1-T2	0	Not done	0	FALSE	0	TRUE	FALSE	0	0	7200	1	200	7	Yes	TRUE	1	1	0	FALSE	FALSE	No	13.7659		13.7659	13.7659	1	1	1	1
92	FALSE	TRUE	84.011	1	0.131417	Female	<70	High-Very High	3	Not stated	0	OC	T3-T4	0	Not done	0	FALSE	0	FALSE	TRUE	1	0	7200	1	200	12	Yes	TRUE	Not stated	0	0	FALSE	FALSE	No	0.131417		0.131417	0.131417	1	1	0	0
19	TRUE	FALSE	63.2005	1	12.8131	Male	>/=70	Medium	4	1	1	Larynx	T1-T2	1	Not done	0	TRUE	0	TRUE	FALSE	0	1	7200	1	200	2	Yes	TRUE	1	0	0	TRUE	FALSE	No	5.4538	5.4538	5.4538	12.8131	0	0	0	0
56	TRUE	FALSE	57.2594	0	22.308	Male	>/=70	Medium	4	1	1	OPX	T3-T4	0	Not done	0	TRUE	0	TRUE	FALSE	1	1	7200	1	200	15	Yes	TRUE	0	0	0	TRUE	TRUE	Yes	22.308	8.64066	22.308	22.308	1	1	0	0
67	TRUE	FALSE	57.3443	0	92.7803	Male	>/=70	High-Very High	4	1	1	OC	T3-T4	1	Not done	0	FALSE	0	TRUE	FALSE	1	1	7200	1	200	3	Yes	FALSE	1	1	1	FALSE	FALSE	Yes	92.7803		92.7803	92.7803	1	1	1	1
70	FALSE	TRUE	71.5702	1	16.9528	Male	Not stated	High-Very High	3	1	1	Larynx	T3-T4	0	Not done	0	FALSE	0	FALSE	TRUE	0	1	7200	1	200	3	Yes	TRUE	0	0	0	FALSE	FALSE	Yes	16.9528		16.9528	16.9528	1	1	1	1
83	TRUE	FALSE	70.1492	1	12.1889	Female	Not stated	High-Very High	4	0	1	OC	T3-T4	1	Not done	0	TRUE	0	FALSE	TRUE	1	1	7200	1	200	2	Yes	TRUE	1	0	0	TRUE	FALSE	Yes	5.12526	5.12526	5.12526	12.1889	0	0	1	0
88	TRUE	FALSE	54.037	0	98.2998	Male	>/=70	Medium	3	1	1	Larynx	T3-T4	0	Not done	0	TRUE	0	TRUE	FALSE	1	0	7200	1	200	17	Yes	FALSE	Not stated	0	0	TRUE	TRUE	Yes	98.2998		98.2998	98.2998	1	1	1	1
112	TRUE	FALSE	62.1602	1	60.9117	Female	>/=70	Medium	3	Not stated	1	OPX	T3-T4	0	Not done	0	FALSE	0	TRUE	FALSE	1	1	7396	1	212	8	Yes	TRUE	1	0	0	FALSE	FALSE	No	60.9117		60.9117	60.9117	1	1	1	1
42	TRUE	FALSE	50.2834	0	16.4928	Male	>/=70	High-Very High	4	0	0	OPX	T1-T2	0	Not done	0	TRUE	0	TRUE	FALSE	1	1	7400	1	200	35	Yes	FALSE	Not stated	0	0	FALSE	FALSE	Yes	16.2628	16.2628	16.2628	16.4928	1	0	1	0
29	TRUE	FALSE	48.1834	0	9.88912	Male	Not stated	High-Very High	4	1	1	HPX	T1-T2	1	Not done	0	FALSE	0	TRUE	FALSE	1	0	7400	1	200		no record	TRUE	Not stated	1	1	TRUE	FALSE	Not stated	9.88912		9.88912	9.88912	1	1	1	1
73	TRUE	FALSE	45.0404	0	95.2444	Male	>/=70	Medium	4	1	1	OPX	T3-T4	1	Not done	0	TRUE	0	TRUE	FALSE	1	0	7400	1	200	5	Yes	TRUE	1	0	0	FALSE	FALSE	Yes	1.24846	1.24846	1.24846	95.2444	0	0	1	0
93	TRUE	FALSE	62.2834	1	2.29979	Male	>/=70	Medium	4	1	1	HPX	T3-T4	0	Not done	0	TRUE	0	TRUE	FALSE	0	1	7420	1	212	4	Yes	TRUE	Not stated	0	0	TRUE	TRUE	Yes	2.29979		2.29979	2.29979	1	1	0	0
32	TRUE	FALSE	43.9124	0	48.0329	Male	>/=70	Medium	4	1	1	OPX	T3-T4	1	Not done	0	FALSE	0	TRUE	FALSE	0	0	7500	1	200		no record	TRUE	0	0	0	TRUE	TRUE	Not stated	48.0329		48.0329	48.0329	1	1	1	1
95	TRUE	FALSE	61.4292	1	25.0021	Female	>/=70	High-Very High	3	0	1	Larynx	T3-T4	0	Not done	0	FALSE	0	TRUE	FALSE	0	1	7560	1	200	22	Yes	TRUE	1	0	0	TRUE	FALSE	Yes	16	16	16	25.0021	1	0	0	0
82	FALSE	TRUE	63.2115	1	61.1088	Male	>/=70	Medium	4	1	0	OPX	T1-T2	0	Not done	0	FALSE	1	FALSE	TRUE	2	0	6600	1	220	0	No	FALSE	1	1	0	FALSE	FALSE	No	61.1088		61.1088	61.1088	1	1	1	1
127	TRUE	FALSE	51.1567	0	70.1437	Male	>/=70	Medium	4	Not stated	0	OC	T3-T4	1	Not done	0	TRUE	1	TRUE	FALSE	0	0	6600	1	220	0	No	FALSE	1	1	0	FALSE	FALSE	Yes	70.1437		70.1437	70.1437	1	1	1	1
152	FALSE	TRUE	67.5975	1	8.24641	Male	>/=70	Medium	4	0	0	OPX	T1-T2	1	P16 negative	0	TRUE	1	FALSE	TRUE	2	0	6600	1	220	0	No	FALSE	1	1	0	FALSE	FALSE	Yes	8.24641		8.24641	8.24641	1	1	1	1
162	TRUE	FALSE	61.7002	1	30.2259	Male	>/=70	Medium	4	0	0	OPX	T1-T2	1	P16 negative	0	FALSE	1	TRUE	FALSE	2	0	6600	1	220		no record	FALSE	1	Not stated	Not stated	FALSE	FALSE	Yes	30.2259		30.2259	30.2259	1	1	1	1
5	TRUE	FALSE	55.9671	0	57.0349	Male	>/=70	High-Very High	4	0	1	Larynx	T3-T4	1	Not done	0	TRUE	1	TRUE	FALSE	0	1	6600	1	200	6	Yes	FALSE	1	0	0	FALSE	FALSE	No	15.0144	15.0144	15.0144	57.0349	0	0	1	0
106	TRUE	FALSE	57.2567	0	32.1971	Female	Not stated	Medium	3	1	1	Larynx	T3-T4	0	Not done	0	TRUE	1	TRUE	FALSE	2	0	6600	1	220	0	No	TRUE	1	0	0	TRUE	FALSE	Yes	7.49076	7.49076	7.49076	32.1971	0	0	1	0
108	TRUE	FALSE	50.7953	0	7.85216	Male	>/=70	Medium	4	1	1	OPX	T3-T4	1	Not done	0	TRUE	1	TRUE	FALSE	0	1	6600	1	220	9	Yes	TRUE	0	0	0	TRUE	FALSE	No	6.86653	6.86653	6.86653	7.85216	0	0	1	0
123	TRUE	FALSE	54.0178	0	69.3881	Male	>/=70	Medium	4	0	1	HPX	T1-T2	1	Not done	0	TRUE	1	TRUE	FALSE	0	0	6600	1	220	0	No	FALSE	0	0	0	FALSE	FALSE	No	69.3881		69.3881	69.3881	1	1	1	1
164	TRUE	FALSE	45.7467	0	25.9548	Male	>/=70	Medium	4	0	1	OPX	T3-T4	1	P16 negative	0	FALSE	1	TRUE	FALSE	0	1	6600	1	220	0	No	FALSE	Not stated	1	0	FALSE	FALSE	No	25.9548		25.9548	25.9548	1	1	1	1
15	FALSE	TRUE	58.9377	0	23.6879	Male	Not stated	Medium	4	0	1	OPX	T1-T2	1	P16 negative	0	TRUE	1	FALSE	TRUE	0	0	6996	1	212	0	No	TRUE	0	1	0	TRUE	FALSE	Yes	23.6879		23.6879	23.6879	1	1	1	1
78	FALSE	TRUE	49.065	0	14.4887	Male	>/=70	High-Very High	3	1	1	Larynx	T1-T2	0	Not done	0	FALSE	1	TRUE	FALSE	0	1	6996	1	212	3	Yes	TRUE	1	0	0	TRUE	FALSE	No	9.92197	9.92197	9.92197	14.4887	1	0	0	0
107	TRUE	FALSE	63.3429	1	13.9959	Male	>/=70	High-Very High	4	0	1	Larynx	T3-T4	1	P16 negative	0	FALSE	1	TRUE	FALSE	2	0	6996	1	212	9	Yes	TRUE	1	0	0	TRUE	FALSE	Yes	13.9959		13.9959	13.9959	1	1	1	1
114	FALSE	TRUE	73.1691	1	15.1786	Male	>/=70	High-Very High	4	1	1	Other	T1-T2	1	P16 negative	0	TRUE	1	FALSE	TRUE	0	1	6996	1	212	2	Yes	TRUE	1	0	0	FALSE	FALSE	Yes	6.80082	6.80082	6.80082	15.1786	0	0	0	0
137	TRUE	FALSE	50.3737	0	63.1129	Female	Not stated	Medium	4	1	1	HPX	T1-T2	1	Not done	0	TRUE	1	TRUE	FALSE	0	0	6996	1	212	4	Yes	TRUE	0	1	1	FALSE	FALSE	Yes	63.1129		63.1129	63.1129	1	1	1	1
206	TRUE	FALSE	49.4401	0	7.95072	Male	>/=70	Medium	4	0	1	OPX	T3-T4	1	P16 negative	0	FALSE	1	TRUE	FALSE	0	1	6996	1	212		no record	FALSE	1	0	0	FALSE	FALSE	Yes	7.95072		7.95072	7.95072	1	1	1	1
1	TRUE	FALSE	74.5736	1	27.3347	Male	>/=70	Medium	4	1	1	OPX	T3-T4	1	Not done	0	TRUE	1	TRUE	FALSE	0	0	7000	1	220	3	Yes	TRUE	0	1	0	TRUE	TRUE	No	21.3224	21.3224	21.3224	27.3347	1	0	0	0
75	TRUE	FALSE	54.1848	0	105.856	Female	>/=70	Medium	4	Not stated	1	Larynx	T3-T4	1	Not done	0	TRUE	1	FALSE	TRUE	0	0	7000	1	200	0	No	TRUE	Not stated	Not stated	Not stated	FALSE	FALSE	Yes	105.856		105.856	105.856	1	1	1	1
79	TRUE	FALSE	58.5352	0	9.72485	Male	>/=70	Medium	4	0	1	OPX	T3-T4	1	Not done	0	TRUE	1	TRUE	FALSE	0	1	7000	1	200	0	No	TRUE	1	0	0	FALSE	FALSE	Yes	9.72485		9.72485	9.72485	1	1	1	1
129	TRUE	FALSE	62.7652	1	18.9569	Male	Not stated	Medium	4	1	1	OC	T3-T4	1	Not done	0	TRUE	1	TRUE	FALSE	0	0	7000	1	220	0	No	TRUE	0	1	0	FALSE	FALSE	Yes	8.31211	8.31211	8.31211	18.9569	0	0	1	0
16	TRUE	FALSE	31.1567	0	34.2341	Female	>/=70	Medium	4	0	0	NPX	T1-T2	1	Not done	0	FALSE	1	TRUE	FALSE	0	0	7020	1	180	0	No	FALSE	Not stated	Not stated	Not stated	FALSE	FALSE	Not stated	27.2033	27.2033	27.2033	34.2341	1	0	1	0
197	TRUE	FALSE	60.0712	1	51.4825	Male	Not stated	Medium	4	Not stated	1	OPX	T1-T2	1	Not done	0	FALSE	1	TRUE	FALSE	1	1	7020	1	180		no record	FALSE	Not stated	Not stated	Not stated	FALSE	FALSE	Not stated	18.8255	18.8255	18.8255	51.4825	0	0	0	0
87	TRUE	FALSE	58.3737	0	22.7351	Male	>/=70	High-Very High	4	1	0	OC	T3-T4	1	Not done	0	TRUE	1	TRUE	FALSE	0	0	7200	1	200	30	Yes	TRUE	0	0	0	TRUE	FALSE	Yes	9.10062	9.10062	9.10062	22.7351	0	0	0	0
84	TRUE	FALSE	55.0363	0	2.62834	Male	>/=70	High-Very High	4	1	1	OPX	T3-T4	1	Not done	0	FALSE	1	TRUE	FALSE	0	1	7200	1	200	31	Yes	TRUE	0	1	0	TRUE	TRUE	Not stated	2.62834		2.62834	2.62834	1	1	1	1
44	TRUE	FALSE	58.0698	0	17.2485	Male	>/=70	High-Very High	4	1	1	OPX	T3-T4	0	Not done	0	TRUE	1	TRUE	FALSE	1	0	7400	1	200	33	Yes	TRUE	1	1	0	FALSE	FALSE	Yes	7.49076	7.49076	7.49076	17.2485	1	0	1	0
6	FALSE	TRUE	27.1567	0	4.99384	Male	Not stated	Medium	2	Not stated	0	OC	T1-T2	0	Not done	1	FALSE	Not Applicable	TRUE	FALSE	1	0				0	No	TRUE	Not stated	Not stated	Not stated	TRUE	TRUE	Not stated	12.3532	12.3532	12.3532	4.99384	0	0	1	0
4	FALSE	TRUE	77.807	1	23.4908	Female	>/=70	High-Very High	4	0	0	Larynx	T3-T4	0	P16 negative	1	FALSE	Not Applicable	FALSE	TRUE	0	0	1400	0	200	0	No	FALSE	0	0	0	FALSE	TRUE	No	23.4908		23.4908	23.4908	1	1	1	1
176	FALSE	TRUE	48.052	0	6.40657	Female	>/=70	Medium	4	0	1	Other	T1-T2	0	P16 negative	1	FALSE	Not Applicable	FALSE	TRUE	0	1	2000	0	200	0	No	FALSE	Not stated	0	0	FALSE	FALSE	Not stated	6.40657		6.40657	6.40657	1	1	1	1
53	TRUE	FALSE	62.8611	1	12.0903	Male	>/=70	Medium	3	0	1	Other	T1-T2	0	Not done	1	FALSE	Not Applicable	TRUE	FALSE	0	0	5940	0	180	9	Yes	FALSE	Not stated	Not stated	Not stated	FALSE	FALSE	Not stated	12.0903		12.0903	12.0903	1	1	1	1
68	TRUE	FALSE	48.9418	0	12.6489	Male	>/=70	Medium	4	0	1	OC	T3-T4	0	Not done	1	FALSE	Not Applicable	TRUE	FALSE	1	0	5940	0	180	26	Yes	TRUE	0	1	0	TRUE	FALSE	Yes	9.79055	9.79055	9.79055	12.6489	1	0	1	0
39	FALSE	TRUE	47.2361	0	128.986	Male	>/=70	Medium	4	0	0	Other	T3-T4	0	Not done	1	TRUE	Not Applicable	FALSE	TRUE	2	0	6000	0	200	0	No	FALSE	0	0	0	FALSE	FALSE	No	128.986		128.986	128.986	1	1	1	1
47	FALSE	TRUE	20.4901	0	31.54	Female	>/=70	Medium	3	Not stated	0	OC	T1-T2	0	Not done	1	FALSE	Not Applicable	FALSE	TRUE	0	1	6000	0	200	11	Yes	TRUE	1	1	1	TRUE	FALSE	No	31.54		31.54	31.54	1	1	1	1
85	FALSE	TRUE	76.9391	1	17.807	Female	>/=70	Medium	4	Not stated	0	Other	T3-T4	0	Not done	1	FALSE	Not Applicable	FALSE	TRUE	0	0	6000	0	200	0	No	FALSE	1	0	0	FALSE	FALSE	Not stated	12.1889	12.1889	12.1889	17.807	0	0	0	0
132	TRUE	FALSE	66.7187	1	52.1068	Male	Not stated	Medium	2	Not stated	0	Other	T1-T2	0	Not done	1	FALSE	Not Applicable	TRUE	FALSE	0	1	6000	0	200	0	No	FALSE	1	0	0	FALSE	FALSE	Yes	52.1068		52.1068	52.1068	1	1	0	0
151	FALSE	TRUE	67.2772	1	39.7864	Female	>/=70	Medium	4	Not stated	0	OC	T3-T4	1	P16 negative	1	FALSE	Not Applicable	FALSE	TRUE	0	1	6000	0	240	6	Yes	FALSE	Not stated	1	0	FALSE	FALSE	No	25.1992	25.1992	25.1992	39.7864	1	0	1	0
177	TRUE	FALSE	54.5352	0	25.922	Male	>/=70	High-Very High	4	1	0	OC	T3-T4	1	P16 negative	1	FALSE	Not Applicable	TRUE	FALSE	1	1	6000	0	200	5	Yes	FALSE	0	0	0	FALSE	FALSE	Yes	4.3039	4.3039	4.3039	25.922	0	0	1	0
190	TRUE	FALSE	48.0548	0	4.40246	Male	Not stated	High-Very High	4	0	0	OC	T3-T4	1	P16 negative	1	FALSE	Not Applicable	TRUE	FALSE	2	1	6000	0	200	33	Yes	FALSE	0	0	0	FALSE	FALSE	Not stated	4.40246		4.40246	4.40246	1	1	0	0
212	TRUE	FALSE	45.7467	0	12.9774	Female	<70	Medium	4	Not stated	0	Other	T3-T4	1	P16 negative	1	FALSE	Not Applicable	TRUE	FALSE	2	1	6000	0	220	0	No	FALSE	1	1	1	FALSE	FALSE	No	12.9774		12.9774	12.9774	1	1	1	1
40	FALSE	TRUE	62.3655	1	63.0144	Female	Not stated	High-Very High	3	1	1	OPX	T3-T4	0	Not done	1	FALSE	Not Applicable	FALSE	TRUE	1	1	6000	0	200	3	Yes	TRUE	0	1	0	FALSE	TRUE	No	63.0144		63.0144	63.0144	1	1	1	1
46	FALSE	TRUE	45.5469	0	0.427105	Male	<70	Medium	3	Not stated	1	Larynx	T3-T4	0	Not done	1	FALSE	Not Applicable	FALSE	TRUE	1	1	6000	0	200	0	No	FALSE	1	0	0	FALSE	FALSE	No	0.427105		0.427105	0.427105	1	1	1	1
48	FALSE	TRUE	45.5195	0	150.867	Male	>/=70	High-Very High	3	1	1	Other	T3-T4	0	Not done	1	FALSE	Not Applicable	FALSE	TRUE	2	0	6000	0	200	0	No	TRUE	0	1	0	FALSE	FALSE	Yes	150.867		150.867	150.867	1	1	1	1
62	FALSE	TRUE	49.9466	0	124.419	Male	>/=70	Medium	4	1	1	OC	T1-T2	1	Not done	1	FALSE	Not Applicable	FALSE	TRUE	0	0	6000	0	200	0	No	FALSE	1	Not stated	Not stated	FALSE	FALSE	No	124.419		124.419	124.419	1	1	1	1
66	FALSE	TRUE	50.8255	0	32.46	Male	>/=70	Medium	4	1	1	OPX	T1-T2	1	Not done	1	FALSE	Not Applicable	FALSE	TRUE	0	0	6000	0	200	0	No	FALSE	1	0	0	FALSE	FALSE	No	32.46		32.46	32.46	1	1	1	1
91	FALSE	TRUE	68.4545	1	11.7618	Male	>/=70	Medium	3	1	1	OPX	T3-T4	0	Not done	1	FALSE	Not Applicable	TRUE	FALSE	0	1	6000	0	200	2	Yes	TRUE	1	Not stated	Not stated	TRUE	FALSE	No	11.7618		11.7618	11.7618	1	1	1	1
163	TRUE	FALSE	66.1547	1	39.0637	Male	>/=70	Medium	4	0	1	Larynx	T3-T4	1	P16 negative	1	FALSE	Not Applicable	TRUE	FALSE	0	1	6000	0	200	0	No	FALSE	0	Not stated	Not stated	FALSE	TRUE	No	39.0637		39.0637	39.0637	1	1	1	1
171	FALSE	TRUE	69.1718	1	33.577	Male	>/=70	High-Very High	3	1	1	HPX	T3-T4	0	P16 negative	1	FALSE	Not Applicable	TRUE	FALSE	0	0	6000	0	200	0	No	FALSE	Not stated	0	0	FALSE	FALSE	No	33.577		33.577	33.577	1	1	1	1
192	TRUE	FALSE	47.447	0	14.9487	Male	>/=70	Medium	4	1	1	OC	T3-T4	1	P16 negative	1	FALSE	Not Applicable	TRUE	FALSE	1	1	6000	0	200	0	No	TRUE	0	Not stated	Not stated	TRUE	TRUE	No	3.21971	3.21971	3.21971	14.9487	1	0	0	0
191	TRUE	FALSE	59.8357	0	14.6858	Male	>/=70	High-Very High	4	0	Not stated	Larynx	T3-T4	1	P16 negative	1	FALSE	Not Applicable	TRUE	FALSE	2	1	6000	0	200	0	No	TRUE	Not stated	0	0	FALSE	TRUE	Not stated	14.6858		14.6858	14.6858	1	1	1	1
33	FALSE	TRUE	76.1533	1	79.2444	Male	>/=70	High-Very High	4	0	1	Larynx	T3-T4	0	Not done	1	FALSE	Not Applicable	FALSE	TRUE	1	1	6160	0	220	0	No	FALSE	0	0	0	FALSE	TRUE	No	79.2444		79.2444	79.2444	1	1	1	1
147	FALSE	TRUE	61.2649	1	34.2998	Male	>/=70	High-Very High	4	0	0	OC	T3-T4	0	P16 negative	1	FALSE	Not Applicable	FALSE	TRUE	0	0	6200	0	200	0	No	FALSE	0	0	0	FALSE	FALSE	No	34.2998		34.2998	34.2998	1	1	1	1
138	TRUE	FALSE	47.6277	0	51.7454	Male	>/=70	Medium	4	0	0	OC	T3-T4	1	Not done	1	FALSE	Not Applicable	TRUE	FALSE	0	0	6300	0	210	0	No	TRUE	1	0	0	FALSE	FALSE	No	51.7454		51.7454	51.7454	1	1	1	1
154	TRUE	FALSE	55.091	0	46.193	Female	>/=70	Medium	4	0	0	OC	T3-T4	1	P16 negative	1	FALSE	Not Applicable	TRUE	FALSE	1	1	6300	0	180	8	Yes	TRUE	1	1	0	FALSE	FALSE	No	46.193		46.193	46.193	1	1	1	1
36	FALSE	TRUE	57.5332	0	61.1745	Male	Not stated	Medium	3	1	1	OC	T3-T4	0	Not done	1	FALSE	Not Applicable	FALSE	TRUE	0	0	6300	0	210	2	Yes	FALSE	0	0	0	FALSE	FALSE	No	61.1745		61.1745	61.1745	1	1	1	1
120	TRUE	FALSE	50.6913	0	12.846	Male	>/=70	Medium	3	1	1	OC	T1-T2	0	Not done	1	FALSE	Not Applicable	TRUE	FALSE	1	0	6300	0	210	7	Yes	FALSE	1	1	0	TRUE	FALSE	Yes	12.846		12.846	12.846	1	1	1	1
125	TRUE	FALSE	53.5222	0	66.2012	Male	>/=70	High-Very High	4	1	1	OC	T3-T4	1	Not done	1	FALSE	Not Applicable	TRUE	FALSE	0	0	6300	0	210		no record	TRUE	1	0	0	FALSE	FALSE	Yes	66.2012		66.2012	66.2012	1	1	1	1
136	TRUE	FALSE	60.6708	1	11.9918	Male	>/=70	Medium	4	1	1	OC	T3-T4	1	Not done	1	FALSE	Not Applicable	TRUE	FALSE	1	0	6300	0	210	0	No	TRUE	0	Not stated	Not stated	FALSE	FALSE	No	6.04517	6.04517	6.04517	11.9918	1	0	0	0
141	TRUE	FALSE	45.2786	0	5.35524	Male	>/=70	Medium	4	Not stated	1	Larynx	T3-T4	1	Not done	1	FALSE	Not Applicable	TRUE	FALSE	2	1	6300	0	210	0	No	TRUE	Not stated	Not stated	Not stated	TRUE	TRUE	Not stated	0	0	0	5.35524	1	0	0	0
142	TRUE	FALSE	54.5325	0	38.9651	Female	>/=70	High-Very High	3	1	1	OC	T3-T4	0	Not done	1	FALSE	Not Applicable	TRUE	FALSE	0	1	6300	0	210	2	Yes	TRUE	1	0	0	FALSE	FALSE	No	38.9651		38.9651	38.9651	1	1	1	1
145	FALSE	TRUE	58.4668	0	43.9918	Male	>/=70	Medium	4	1	1	OC	T3-T4	0	Not done	1	FALSE	Not Applicable	TRUE	FALSE	0	1	6300	0	212	0	No	FALSE	0	Not stated	Not stated	FALSE	FALSE	No	43.9918	41.2649	43.9918	43.9918	1	1	0	0
150	FALSE	TRUE	43.2553	0	9.69199	Male	>/=70	Medium	3	1	1	OC	T1-T2	0	P16 negative	1	FALSE	Not Applicable	TRUE	FALSE	1	0	6300	0	210	7	Yes	TRUE	0	1	0	TRUE	FALSE	No	4.36961	4.36961	4.36961	9.69199	0	0	0	0
165	TRUE	FALSE	60.501	1	21.0924	Male	>/=70	High-Very High	2	1	1	OC	T1-T2	0	P16 negative	1	FALSE	Not Applicable	TRUE	FALSE	1	1	6300	0	210		no record	FALSE	0	0	0	FALSE	FALSE	Yes	21.0924		21.0924	21.0924	1	1	1	1
41	TRUE	FALSE	61.4894	1	39.9507	Male	>/=70	Medium	4	Not stated	Not stated	Other	T1-T2	0	P16 negative	1	FALSE	Not Applicable	TRUE	FALSE	0	0	6300	0	210	0	No	FALSE	1	0	0	FALSE	FALSE	Yes	39.9507		39.9507	39.9507	1	1	1	1
115	FALSE	TRUE	79.7974	1	15.54	Male	>/=70	Medium	3	0	1	Other	T3-T4	0	Not done	1	FALSE	Not Applicable	TRUE	FALSE	1	0	660	0	220	1	Yes	FALSE	1	0	0	TRUE	FALSE	No	15.54		15.54	15.54	1	1	0	0
170	TRUE	FALSE	18.5763	0	36.9281	Female	>/=70	Medium	4	Not stated	0	OC	T3-T4	0	P16 negative	1	FALSE	Not Applicable	TRUE	TRUE	0	1	6600	1	200	20	Yes	TRUE	1	1	0	FALSE	FALSE	Yes	36.9281		36.9281	36.9281	1	1	1	1
175	TRUE	FALSE	59.6003	0	34.4312	Female	<70	Medium	4	Not stated	0	OC	T3-T4	1	P16 negative	1	FALSE	Not Applicable	TRUE	FALSE	0	1	6600	1	200	29	Yes	TRUE	0	1	0	TRUE	FALSE	No	34.4312		34.4312	34.4312	1	1	1	1
188	TRUE	FALSE	66.3628	1	5.84805	Male	>/=70	High-Very High	3	Not stated	0	OC	T1-T2	0	P16 negative	1	FALSE	Not Applicable	TRUE	FALSE	1	0	6600	1	220	8	Yes	TRUE	0	0	0	TRUE	TRUE	Yes	4.10678	4.10678	4.10678	5.84805	0	0	0	0
189	TRUE	FALSE	84.3203	1	0.0657084	Male	>/=70	Medium	4	1	0	OC	T3-T4	0	P16 negative	1	FALSE	Not Applicable	TRUE	FALSE	2	1	6600	1	220	4	Yes	TRUE	Not stated	1	0	TRUE	FALSE	Yes	0.0657084		0.0657084	0.0657084	1	1	0	0
2	FALSE	TRUE	70.1218	1	16.1643	Female	Not stated	Medium	4	0	1	Other	T1-T2	1	Not done	1	FALSE	Not Applicable	FALSE	TRUE	1	1	6600	1	200	7	Yes	FALSE	1	1	0	TRUE	FALSE	No	16.1643		16.1643	16.1643	1	1	0	0
18	FALSE	TRUE	69.6099	1	9.42916	Female	>/=70	High-Very High	4	Not stated	1	OPX	T1-T2	0	Not done	1	FALSE	Not Applicable	FALSE	TRUE	0	0	6600	1	200	19	Yes	TRUE	1	0	0	FALSE	FALSE	Yes	9.42916		9.42916	9.42916	1	1	1	1
71	TRUE	FALSE	53.87	0	12.1561	Male	>/=70	High-Very High	4	0	1	Other	T1-T2	0	P16 positive	1	FALSE	Not Applicable	TRUE	FALSE	2	0	6600	1	220	0	No	TRUE	Not stated	0	0	FALSE	FALSE	Yes	12.1561		12.1561	12.1561	1	1	1	1
76	TRUE	FALSE	64.4764	1	18.4312	Male	>/=70	High-Very High	4	1	1	Larynx	T1-T2	1	Not done	1	FALSE	Not Applicable	TRUE	FALSE	0	0	6600	1	200	15	Yes	FALSE	Not stated	0	0	FALSE	FALSE	Not stated	18.4312	18.4312	18.4312	18.4312	1	0	1	0
86	TRUE	FALSE	74.7789	1	74.2505	Female	>/=70	Medium	3	Not stated	1	OC	T1-T2	0	Not done	1	FALSE	Not Applicable	TRUE	FALSE	0	1	6600	1	200	8	Yes	TRUE	0	1	0	FALSE	FALSE	No	74.2505		74.2505	74.2505	1	1	1	1
90	TRUE	FALSE	47.3539	0	0	Male	>/=70	Medium	4	Not stated	1	OC	T1-T2	1	Not done	1	FALSE	Not Applicable	TRUE	FALSE	0	1	6600	1	200	7	Yes	FALSE	Not stated	0	0	FALSE	FALSE	Not stated	0		0	0	1	1	1	1
101	TRUE	FALSE	57.848	0	83.5811	Male	>/=70	Medium	4	1	1	OPX	T1-T2	1	Not done	1	FALSE	Not Applicable	TRUE	FALSE	1	0	6600	1	200	14	Yes	TRUE	1	0	0	FALSE	TRUE	Yes	83.5811		83.5811	83.5811	1	1	1	1
105	TRUE	FALSE	51.3539	0	54.5708	Male	>/=70	High-Very High	3	1	1	OC	T3-T4	0	Not done	1	FALSE	Not Applicable	TRUE	FALSE	1	1	6600	1	220	12	Yes	TRUE	1	0	0	FALSE	FALSE	Yes	54.5708		54.5708	54.5708	1	1	1	1
119	TRUE	FALSE	66.6831	1	70.1766	Male	>/=70	Medium	4	0	1	Other	T1-T2	1	Not done	1	FALSE	Not Applicable	TRUE	FALSE	0	1	6600	1	220	0	No	FALSE	1	0	0	FALSE	FALSE	Yes	70.1766		70.1766	70.1766	1	1	1	1
133	TRUE	FALSE	71.0089	1	3.38398	Male	>/=70	High-Very High	4	1	1	Other	T3-T4	1	Not done	1	TRUE	Not Applicable	TRUE	FALSE	0	0	6600	1	220	0	No	FALSE	1	0	0	TRUE	FALSE	No	1.44559	1.44559	1.44559	3.38398	0	0	1	0
134	TRUE	FALSE	53.7413	0	42.5791	Male	>/=70	Medium	4	1	1	Other	T1-T2	1	Not done	1	FALSE	Not Applicable	TRUE	FALSE	0	1	6600	1	220	0	No	FALSE	0	1	0	FALSE	FALSE	Yes	42.5791		42.5791	42.5791	1	1	1	1
155	FALSE	TRUE	59.2279	0	39.1951	Male	>/=70	High-Very High	1	1	1	OC	T1-T2	0	P16 negative	1	FALSE	Not Applicable	FALSE	TRUE	0	0	6600	1	220	0	No	FALSE	0	1	0	FALSE	FALSE	No	39.1951		39.1951	39.1951	1	1	1	1
172	TRUE	FALSE	49.5305	0	20.3039	Male	>/=70	High-Very High	2	1	1	Larynx	T1-T2	0	P16 negative	1	FALSE	Not Applicable	TRUE	FALSE	0	0	6600	1	200	0	No	FALSE	1	Not stated	Not stated	FALSE	FALSE	Yes	20.3039		20.3039	20.3039	1	1	1	1
183	TRUE	FALSE	43.9973	0	17.3142	Male	>/=70	Medium	4	1	1	OPX	T1-T2	1	P16 positive	1	FALSE	Not Applicable	TRUE	FALSE	1	0	6600	1	200		no record	FALSE	Not stated	Not stated	Not stated	FALSE	FALSE	Not stated	17.3142		17.3142	17.3142	1	1	1	1
184	TRUE	FALSE	62.4805	1	7.26078	Male	>/=70	Medium	4	0	1	Other	T1-T2	0	P16 negative	1	FALSE	Not Applicable	TRUE	FALSE	2	1	6600	1	200		no record	FALSE	Not stated	0	0	FALSE	FALSE	Not stated	7.26078		7.26078	7.26078	1	1	1	1
186	TRUE	FALSE	62.1081	1	17.2485	Male	>/=70	Medium	4	1	1	OC	T3-T4	1	P16 negative	1	FALSE	Not Applicable	TRUE	FALSE	0	1	6600	1	220		no record	FALSE	1	0	0	FALSE	FALSE	Yes	17.2485		17.2485	17.2485	1	1	1	1
193	FALSE	TRUE	60.6489	1	26.3162	Male	>/=70	High-Very High	4	0	1	OC	T3-T4	0	P16 negative	1	FALSE	Not Applicable	FALSE	TRUE	0	1	6600	1	220	13	Yes	TRUE	1	Not stated	Not stated	FALSE	FALSE	Yes	26.3162		26.3162	26.3162	1	1	1	1
194	TRUE	FALSE	56.0356	0	25.7906	Male	>/=70	Medium	4	Not stated	1	OC	T3-T4	1	P16 negative	1	FALSE	Not Applicable	TRUE	FALSE	0	1	6600	1	200	0	No	FALSE	1	Not stated	Not stated	FALSE	FALSE	No	25.7906		25.7906	25.7906	1	1	1	1
198	FALSE	TRUE	63.4606	1	13.4374	Female	>/=70	High-Very High	4	Not stated	1	OC	T1-T2	1	P16 negative	1	FALSE	Not Applicable	TRUE	FALSE	1	1	6600	1	220	9	Yes	TRUE	1	1	0	FALSE	FALSE	No	9.19918	9.19918	9.19918	13.4374	0	0	1	0
199	TRUE	FALSE	62.3765	1	13.306	Male	>/=70	Medium	3	1	1	Other	T1-T2	0	P16 negative	1	FALSE	Not Applicable	TRUE	FALSE	0	0	6600	1	220		no record	FALSE	1	0	0	FALSE	FALSE	Not stated	13.306		13.306	13.306	1	1	1	1
203	TRUE	FALSE	66.6119	1	2.3655	Female	>/=70	High-Very High	4	Not stated	1	OC	T3-T4	1	P16 negative	1	FALSE	Not Applicable	TRUE	FALSE	0	1	6600	1	220	0	No	TRUE	0	0	0	FALSE	FALSE	No	1.18275	1.18275	1.18275	2.3655	0	0	0	0
205	TRUE	FALSE	50.7488	0	14.7187	Male	>/=70	Medium	3	1	1	OC	T3-T4	0	P16 negative	1	FALSE	Not Applicable	TRUE	FALSE	0	0	6600	1	220	3	Yes	FALSE	0	0	0	FALSE	FALSE	Yes	14.7187		14.7187	14.7187	1	1	1	1
167	FALSE	TRUE	61.0787	1	2.69405	Male	>/=70	High-Very High	4	0	1	Other	T3-T4	0	P16 negative	1	FALSE	Not Applicable	FALSE	TRUE	0	0	6720	1	210	0	No	FALSE	Not stated	0	0	FALSE	FALSE	No	2.69405		2.69405	2.69405	1	1	0	0
148	TRUE	FALSE	63.7262	1	7.91786	Male	>/=70	Medium	4	Not stated	0	OC	T3-T4	0	Not done	1	FALSE	Not Applicable	TRUE	FALSE	0	1	6900	1	210	23	no record	TRUE	1	1	0	TRUE	FALSE	No	3.31828	3.31828	3.31828	7.91786	0	0	0	0
98	FALSE	TRUE	71.436	1	90.809	Male	>/=70	High-Very High	2	0	1	HPX	T1-T2	0	Not done	1	FALSE	Not Applicable	FALSE	TRUE	0	1	6996	1	212	0	No	FALSE	0	0	0	FALSE	FALSE	No	90.809		90.809	90.809	1	1	1	1
210	FALSE	TRUE	59.6167	0	4.56674	Male	>/=70	Medium	4	1	1	OC	T3-T4	1	P16 negative	1	FALSE	Not Applicable	TRUE	FALSE	0	0	6996	1	212	0	No	TRUE	Not stated	0	0	TRUE	FALSE	No	2.39836	2.39836	2.39836	4.56674	0	0	1	0
59	TRUE	FALSE	49.5359	0	66.2341	Male	>/=70	Medium	2	1	1	Larynx	T1-T2	0	Not done	1	FALSE	Not Applicable	TRUE	TRUE	0	1	7000	1	200	0	No	FALSE	1	0	0	FALSE	FALSE	Yes	66.2341		66.2341	66.2341	1	1	1	1
94	TRUE	FALSE	36.8569	0	130.366	Male	>/=70	Medium	3	Not stated	1	OPX	T3-T4	0	Not done	1	FALSE	Not Applicable	TRUE	FALSE	1	1	7020	1	180		No	FALSE	Not stated	Not stated	Not stated	FALSE	FALSE	Not stated	122.71	122.71	122.71	130.366	0	0	0	0
24	TRUE	FALSE	42.3299	0	129.643	Female	>/=70	Medium	4	1	1	OC	T1-T2	1	Not done	1	FALSE	Not Applicable	TRUE	FALSE	0	1	7200	1	200		no record	TRUE	1	Not stated	Not stated	TRUE	FALSE	Not stated	129.643		129.643	129.643	1	1	0	0
74	FALSE	TRUE	54.6776	0	12.7146	Male	>/=70	Medium	4	1	1	NPX	T1-T2	1	Not done	1	FALSE	Not Applicable	FALSE	TRUE	1	1	7380	1	180		no record	TRUE	Not stated	Not stated	Not stated	TRUE	FALSE	Not stated	10.152	10.152	10.152	12.7146	1	0	1	0
3	TRUE	FALSE	72.7337	1	15.8686	Male	>/=70	Medium	2	0	1	OC	T1-T2	0	Not done	1	FALSE	Not Applicable	TRUE	FALSE	0	0	7400	1	200	10	Yes	FALSE	1	1	0	FALSE	FALSE	Not stated	15.8686		15.8686	15.8686	1	1	0	0
128	FALSE	TRUE	61.4346	1	13.8316	Male	Not stated	Medium	4	1	1	OPX	T1-T2	1	P16 negative	1	FALSE	Not Applicable	FALSE	TRUE	1	1	7800	1	220	3	Yes	FALSE	0	0	0	FALSE	FALSE	Yes	1.87269	1.87269	1.87269	13.8316	0	0	0	0
